# Supplementary material for: Elongating maize root: zone-specific combinations of polysaccharides from type I and type II primary cell walls
Source: Sci Rep. 2020 Jul 2;10:10956. doi: 10.1038/s41598-020-67782-0 (PMC7331734; doi:10.1038/s41598-020-67782-0)
Supplement: Supplementary file 2 — Supplementary file2 [file 41598_2020_67782_MOESM2_ESM.xlsx]

## Sheet: Лист1
Elongating maize root: zone-specific combinations of polysaccharides from type I and type II primary cell walls / Plant Molecular Biology / Liudmila V. Kozlova*, Alsu R. Nazipova, Oleg V. Gorshkov, Anna A. Petrova, and Tatyana A. Gorshkova / Kazan Institute of Biochemistry and Biophysics, FRC Kazan Scientific Center of RAS, Laboratory of Plant Cell Growth Mechanisms, Kazan, Russian Federation / *…
Table S1. Characterization of genes from analyzed families of glycosyl- and methyltransferases. Three hundred eighty-one (381) genes were recognized as a putative glycosyl- and methyltransferases within AGPv4 maize genome according to the presence of particular Pfam domains. Three hundred forty-five (345) of them had TGR values >16 at least in one zone of maize root and were considered as express…
Cap – root cap, Mer – meristem, eElong – early elongation zone, Elong – zone of active elongation, lElong – zone of late elongation before root hair initiation, net_pcw - genes co-expressed with predicted primary cell wall CesAs, net_scw - genes co-expressed with predicted secondary cell wall CesAs, net_xyg - genes co-expressed with CslC5c (Zm00001d049336) probably involved in XyG synthesis
								Averaged gene expression in total gene reads (TGR)			Clustering		Co-expression analysis			AGPv4 and AGPv3 matching				Relative abundance of proteins (averaged and normalized total spectral counts (Marcon et al., 2015)
Gene ID	Description by AGPv4 annotation	Protein Family	Clade	CW Component	Comment	Cap	Mer	eElong	Elong	lElong	cluster #	net_pcw	net_scw	net_xyg	AGPv4 Gene ID	AGPv3 Gene ID	similarity type	Cap+Mer+eElong	Elong+lElong	Cortex Root Hair zone	Stele Root Hair zone	Whole Root
Zm00001d053719	Exostosin-like%3B Exostosin-like protein	GT47	XGD	XGA	Side chain	155.074	148.247	118.094	49.1193	52.6764	1				Zm00001d053719	GRMZM2G000976	1-to-1	0	6.3	0	0	0
Zm00001d052929	Sialyltransferase-like protein 1	GT29	SIA	RGII		518.421	553.531	630.018	358.687	269.734	1				Zm00001d052929	GRMZM2G119791	1-to-1	62.14	49.66	2.98	40.75	0
Zm00001d052627	Glycosyltransferase 6	GT34	GT	Mannan	Side chain	151.426	65.4402	12.5908	0.520804	1.8821	1				Zm00001d052627	GRMZM2G423930	1-to-1
Zm00001d052625	Glycosyltransferase 6	GT34	GT	Mannan	Side chain	428.512	457.723	255.992	9.38614	26.1706	1			XylG1g	Zm00001d052625	GRMZM2G435120	1-to-1	40.03	61.26	0	0	0
Zm00001d052168	Galactoside 2-alpha-L-fucosyltransferase	GT37	FUT	XyG	Side chain	395.61	201.963	80.9353	20.048	10.0056	1				Zm00001d052168	GRMZM2G471594	1-to-1	43.67	0	0	0	0
Zm00001d051264	Xyloglucan 6-xylosyltransferase 2	GT34	XXT	XyG	Side chain	250.638	226.966	170.247	69.2843	40.6932	1			XylG1g	Zm00001d051264	GRMZM2G072589	1-to-1
Zm00001d049617	Galactosyltransferase family protein	GT31	GALT/CladeB	AGP		607.493	800.755	900.351	697.033	376.037	1				Zm00001d049617	GRMZM2G131329	1-to-1	0	0	0	0	0
Zm00001d049336	Xyloglucan glycosyltransferase 4	GT2	CslC5с	XyG	Backbone	6655.62	7586.75	4251.26	292.597	1.75884	1			XylG1g	Zm00001d049336	GRMZM2G142685	1-to-1	380.44	333.8	10.61	13.5	78.8
Zm00001d049326	Probable galacturonosyltransferase 4	GT8	GAUT	HG	Backbone	857.669	971.451	884.83	426.549	355.089	1			XylG1g	Zm00001d049326	GRMZM2G391000	1-to-1	0	0	0	0	4.04
Zm00001d048387	Xyloglucan galactosyltransferase MUR3	GT47	MUR/XLT	XyG	Side chain	93.7595	129.515	140.889	49.8858	2.80593	1				Zm00001d048387	GRMZM5G865819	1-to-1
Zm00001d047694	Glycosyltransferase 5	GT34	XXT	XyG	Side chain	694.722	768.861	754.743	251.764	169.452	1				Zm00001d047694	GRMZM2G115762	1-to-1	275.6	313.98	20.94	0	0
Zm00001d047562	Exostosin family protein	GT47	ARAD	RGI	Side chain	232.131	244.833	134.88	16.7418	8.95855	1			XylG1g	Zm00001d047562	GRMZM2G022398	1-to-1	0	0	0	0	0
Zm00001d046093	Glycosyltransferase family 61 protein	GT61	XYXT	GAX	Side chain	286.66	584.353	576.117	59.0496	0	1				Zm00001d046093	GRMZM2G008316	1-to-1
Zm00001d046091	Glycosyltransferase family 61 protein	GT61	XYXT	GAX	Side chain	835.092	516.378	63.544	0	0	1				Zm00001d046091	GRMZM2G065939	1-to-1
Zm00001d045146	Hydroxyproline O-galactosyltransferase HPGT3	GT31	HPTG/Clade D	AGP		1399.37	1935.16	2147.26	1383.29	768.132	1				Zm00001d045146	GRMZM2G000393	1-to-1	0	0	4.03	5.84	0
Zm00001d044937	Galactoside 2-alpha-L-fucosyltransferase	GT37	FUT	XyG	Side chain	243.194	277.472	112.112	2.55134	0.335335	1			XylG1g	Zm00001d044937	GRMZM5G875445	1-to-1
Zm00001d044936	Galactoside 2-alpha-L-fucosyltransferase	GT37	FUT	XyG	Side chain	76.985	77.4483	59.3559	5.10268	0	1			XylG1g	Zm00001d044936	GRMZM5G857459	1-to-1
Zm00001d044934	Galactoside 2-alpha-L-fucosyltransferase	GT37	FUT	XyG	Side chain	167.713	78.685	9.59138	0	0	1				Zm00001d044934	GRMZM5G870571	1-to-1
Zm00001d043909	Callose synthase 11	GT48		Callose		503.512	698.832	779.286	463.965	132.153	1				Zm00001d043909	GRMZM5G804976	1-to-1
Zm00001d043428	Callose synthase 11	GT48		Callose		177.062	195.34	106.098	78.296	48.8101	1			XylG1g	Zm00001d043428	GRMZM2G022856	1-to-1	11.65	13.62	5.24	16.43	2.36
Zm00001d042490	Glycosyltransferase	GT61	XAT	GAX	Side chain	1418.03	1049.18	1522.61	598.443	633.675	1				Zm00001d042490	GRMZM2G176576	1-to-1	177.93	437.9	451.36	55.45	107.98
Zm00001d041181	Probable xyloglucan galactosyltransferase GT15	GT47	MUR/XLT	XyG	Side chain	943.531	157.647	4.19603	0	0	1				Zm00001d041181	GRMZM2G317731	1-to-1
Zm00001d040724	Beta 1%2C 3 galactosyltransferase	GT31	GALT/CladeB	AGP		1109.34	1004.89	811.06	463.854	477.093	1			XylG1g	Zm00001d040724	GRMZM2G160958	1-to-1
Zm00001d040064	Glycosyltransferase family 61 protein	GT61	XAX	GAX	Side chain	360.443	232.413	64.1453	7.06887	9.92347	1				Zm00001d040064	GRMZM2G336929	1-to-1
Zm00001d040060	Glycosyltransferase family 61 protein	GT61	XAX	GAX	Side chain	222.686	262.281	227.221	34.7708	5.98828	1			XylG1g	Zm00001d040060	GRMZM2G336865	1-to-1
Zm00001d039763	Xyloglucan 6-xylosyltransferase 2	GT34	XXT	XyG	Side chain	204.836	147.342	76.7381	15.4134	11.2992	1				Zm00001d039763	GRMZM2G434155	1-to-1	30.14	6.04	0	0	6.62
Zm00001d037041	Glycosyltransferase family 61 protein	GT61	XYXT	GAX	Side chain	258.313	352.894	499.982	30.0836	3.55877	1				Zm00001d037041	GRMZM2G464895	1-to-1	0	5	0	0	0
Zm00001d036546	Auxin-independent growth promoter-like protein%2C mRNA	GT106	PAGR	RGI	Side chain	470.224	632.384	728.929	441.055	336.426	1				Zm00001d036546	GRMZM2G139657	1-to-1	2.05	4.11	0	0	0
Zm00001d036351	Putative glycosyl transferase family protein	GT48		Callose		5150.34	4290.26	2323.95	828.567	280.985	1			XylG1g	Zm00001d036351	GRMZM2G430680	1-to-1	121.62	159.15	6.24	21.94	36.67
Zm00001d032797	Probable xyloglucan galactosyltransferase GT15	GT47	MUR/XLT	XyG	Side chain	273.901	159.877	52.7581	2.83808	1.08817	1				Zm00001d032797	GRMZM2G464680	1-to-1
Zm00001d032795	Probable xyloglucan galactosyltransferase GT15	GT47	MUR/XLT	XyG	Side chain	195.301	106.323	37.1717	6.71777	22.6873	1				Zm00001d032795	GRMZM2G075436	1-to-1
Zm00001d032794	Xyloglucan galactosyltransferase MUR3	GT47	MUR/XLT	XyG	Side chain	536.675	732.823	381.898	19.0707	0.67067	1			XylG1g	Zm00001d032794	GRMZM2G075492	1-to-1	245.72	258.02	0	0	7.02
Zm00001d032791	Xyloglucan galactosyltransferase MUR3	GT47	MUR/XLT	XyG	Side chain	313.151	107.114	15.5864	1.15864	3.4766	1				Zm00001d032791	GRMZM2G172602	1-to-1
Zm00001d031671	Probable pectin methyltransferase QUA2	Meth_Transf_29	QUA2	HG	Methylation	131.101	134.015	44.9558	32.3249	30.4	1				Zm00001d031671	GRMZM2G140893	many-to-1	0	0	0	0	0
Zm00001d030391	Glycosyltransferase family 61 protein	GT61	XYXT	GAX	Side chain	299.072	812.487	685.242	183.568	23.871	1				Zm00001d030391	GRMZM2G397391	1-to-1	0	76.71	0	0	5.6
Zm00001d030266	Callose synthase 10	GT48		Callose		2733.77	3502.68	4003.12	3826.58	1994.53	1				Zm00001d030266	GRMZM2G326643	1-to-1	39.84	86.38	28.97	72.36	25.17
Zm00001d028980	Exostosin family protein	GT47	ARAD	RGI	Side chain	192.618	272.032	306.309	80.5839	12.6061	1				Zm00001d028980	GRMZM2G009690	1-to-1
Zm00001d028874	Xyloglucan 6-xylosyltransferase 2	GT34	XXT	XyG	Side chain	1134.37	768.474	95.3172	2.31728	1.71776	1				Zm00001d028874	GRMZM2G383790	1-to-1	110.72	33.08	0	0	0
Zm00001d028811	Xyloglucan 6-xylosyltransferase 2	GT34	XXT	XyG	Side chain	620.883	593.786	505.365	224.53	112.17	1			XylG1g	Zm00001d028811	GRMZM2G129302	1-to-1	360.45	245.82	62	0	44.23
Zm00001d028739	Sialyltransferase-like protein 2	GT29	SIA	RGII		38.1158	43.3699	26.3743	8.74831	7.28854	1			XylG1g	Zm00001d028739
Zm00001d027643	Xyloglucan galactosyltransferase MUR3	GT47	MUR/XLT	XyG	Side chain	334.218	186.333	56.9514	1.79647	0.376419	1				Zm00001d027643	GRMZM2G016338,GRMZM5G816155	1-to-many
Zm00001d027642	Xyloglucan galactosyltransferase MUR3	GT47	MUR/XLT	XyG	Side chain	255.234	141.05	56.9565	4.23078	0.711754	1				Zm00001d027642	GRMZM2G315692,GRMZM2G435276	1-to-many
Zm00001d027639	Xyloglucan galactosyltransferase MUR3	GT47	MUR/XLT	XyG	Side chain	147.551	64.4806	21.581	0	0	1				Zm00001d027639	GRMZM2G142214,GRMZM5G827810	1-to-many
Zm00001d027638	Xyloglucan galactosyltransferase MUR3	GT47	MUR/XLT	XyG	Side chain	72.0614	74.2723	28.178	9.21644	10.8473	1			XylG1g	Zm00001d027638	GRMZM2G406662,GRMZM2G470309	1-to-many
Zm00001d027392	Callose synthase 9	GT48		Callose		3211.07	4004.01	4461.05	4325.29	1954.43	1				Zm00001d027392	GRMZM2G453794	1-to-1	3.4	16.2	0	20.72	0
Zm00001d026066	Xyloglucan galactosyltransferase XLT2	GT47	MUR/XLT	XyG	Side chain	150.066	130.786	88.1324	2.55134	0	1			XylG1g	Zm00001d026066	GRMZM2G305146	1-to-1
Zm00001d026023	Xyloglucan 6-xylosyltransferase 2	GT34	XXT	XyG	Side chain	323.846	352.886	280.549	82.8369	64.0168	1			XylG1g	Zm00001d026023	GRMZM2G031453	1-to-1	0	0	0	11.34	0
Zm00001d025851	Xyloglucan 6-xylosyltransferase 2	GT34	XXT	XyG	Side chain	274.856	258.922	220.603	92.34	47.6464	1			XylG1g	Zm00001d025851
Zm00001d024178	Xyloglucan glycosyltransferase 4	GT2	CslC12b	XyG	Backbone	1429.04	1470.92	778.802	28.4569	0.67067	1			XylG1g	Zm00001d024178	GRMZM2G135286	1-to-1	82.76	50.34	0	0	89.53
Zm00001d023417	Probable xyloglucan 6-xylosyltransferase 5	GT34	XXT	XyG	Side chain	503.439	314.206	148.09	5.50645	0.335335	1				Zm00001d023417	GRMZM2G044377	1-to-1	170.02	96	0	0	0
Zm00001d023399	Probable xyloglucan 6-xylosyltransferase 5	GT34	XXT	XyG	Side chain	756.369	488.503	236.224	10.6091	0	1				Zm00001d023399	GRMZM2G159193	1-to-1	107.74	113.44	0	0	0
Zm00001d023398	Probable xyloglucan 6-xylosyltransferase 5	GT34	XXT	XyG	Side chain	99.7794	57.2905	15.5864	2.31728	0.376419	1				Zm00001d023398	GRMZM2G159208	1-to-1
Zm00001d023291	Secondary cell wall glycosyltransferase family 47	GT47	ARAD	RGI	Side chain	333.976	339.249	221.804	138.44	170.122	1			XylG1g	Zm00001d023291	GRMZM2G127416	1-to-1	0	0	0	0	0
Zm00001d021821	Probable arabinosyltransferase ARAD1	GT47	ARAD	RGI	Side chain	523.943	697.487	829.643	359.254	285.598	1				Zm00001d021821	GRMZM2G060579	1-to-1	0	0	1.42	0	0
Zm00001d021736	Cellulose synthase-like protein D3	GT2	CslF7	Glucoxylan		193.355	1473.31	2165.5	375.475	87.6623	1				Zm00001d021736	GRMZM2G339645	1-to-1	42.3	193.06	0	0	18.08
Zm00001d018716	Galactoside 2-alpha-L-fucosyltransferase	GT37	FUT	XyG	Side chain	121.137	195.098	359.124	169.664	40.4878	1				Zm00001d018716	GRMZM2G470010	1-to-1	0	44.3	49.34	0	0
Zm00001d018032	Probable mannan synthase 7	GT2	CslAL4	Mannan		231.969	391.958	330.298	98.537	20.7708	1				Zm00001d018032	GRMZM2G405567	1-to-1
Zm00001d015600	Exostosin family protein	GT47	XGD	XGA	Side chain	205.084	232.243	222.4	119.785	106.776	1				Zm00001d015600	GRMZM2G018962	1-to-1	0	4.89	0	0	0
Zm00001d015309	O-fucosyltransferase family protein	GT106	PAGR	RGI	Side chain	211.687	170.182	114.5	56.6563	71.3741	1				Zm00001d015309	partial;GRMZM5G817948	1-to-1
Zm00001d015014	Sialyltransferase-like protein 2	GT29	SIA	RGII		347.032	344.432	336.296	194.031	106.859	1				Zm00001d015014	GRMZM2G005680	1-to-1	18.15	9.73	0	0	5.85
Zm00001d013804	Probable beta-13-galactosyltransferase 4	GT31	GALT/CladeE	AGP		851.326	1125	1386.55	881.01	777.642	1				Zm00001d013804	GRMZM2G080231	1-to-1
Zm00001d013168	Probable xyloglucan glycosyltransferase 12	GT2	CslC12b	XyG	Backbone	186.91	380.126	537.149	66.1185	43.1982	1				Zm00001d013168	AC183932.3_FG007	1-to-1	0	0	0	0	0
Zm00001d012666	Probable xyloglucan glycosyltransferase 12	GT2	CslC12d	XyG	Backbone	374.955	1052.62	1368.03	259.927	176.467	1				Zm00001d012666	GRMZM2G027794	1-to-1	22.38	98.94	0	0	10.39
Zm00001d008526	Glycosyltransferase family 61 protein	GT61	XAT	GAX	Side chain	835.377	360.218	86.3247	14.3191	6.49461	1				Zm00001d008526	GRMZM2G700386	1-to-1
Zm00001d008494	Glycosyltransferase family 61 protein	GT61	XAX	GAX	Side chain	1037.25	353.94	76.1353	1.91351	0.752838	1				Zm00001d008494	AC216871.3_FG001	1-to-1	5.15	11.26	0	0	0
Zm00001d008425	Putative homeodomain-like transcription factor superfamily protein	GT47	XGD	XGA	Side chain	217.305	154.221	100.105	53.7128	61.4229	1				Zm00001d008425	GRMZM2G322047	1-to-1	0	0	0	0	0
Zm00001d006571	Cellulose synthase-like protein D3	GT2	CslF8	MLG		14.9674	69.5487	120.514	28.4569	1.12926	1				Zm00001d006571	GRMZM2G367267	1-to-1
Zm00001d005981	Probable galacturonosyltransferase 4	GT8	GAUT	HG	Backbone	384.209	451.607	598.853	324.425	215.681	1				Zm00001d005981	GRMZM2G048008	1-to-1	0	6.71	0	0	0
Zm00001d002609	Xyloglucan galactosyltransferase XLT2	GT47	MUR/XLT	XyG	Side chain	98.5259	105.749	116.302	48.7038	36.3816	1				Zm00001d002609	GRMZM2G303135	1-to-1	0	0	0	0	0
Zm00001d000099	Beta-13-galactosyltransferase 7	GT31	GALT/CladeE	AGP		529.441	586.176	441.803	256.089	265.812	1			XylG1g	Zm00001d000099
Zm00001d054066	Glycosyltransferase family 61 protein	GT61	XAX	GAX	Side chain	543.85	946.673	2789.35	3642.28	1651.69	2	PCW6g			Zm00001d054066
Zm00001d053825	Beta-1%2C3-galactosyltransferase sqv-2	GT31	GALT/CladeE	AGP		481.862	756.502	1970.46	1764.98	1856.85	2				Zm00001d053825	GRMZM2G132866	1-to-1	0	36.4	0	37.97	0
Zm00001d052533	Beta-16-galactosyltransferase GALT29A	GT29	GALT29A	AGP		203.545	269.478	680.957	692.135	395.612	2	PCW6g			Zm00001d052533
Zm00001d052292	Probable galacturonosyltransferase-like 9	GT8	GATL	GAX	Backbone primer sequence	66.9969	85.2263	350.675	559.313	233.489	2	PCW6g			Zm00001d052292	GRMZM2G469828	1-to-1
Zm00001d052213	Probable pectin methyltransferase QUA2	Meth_Transf_29	QUA2	HG	Methylation	358.255	484.773	1339.13	1556.92	699.01	2	PCW6g			Zm00001d052213	GRMZM2G000764	1-to-1
Zm00001d052170	Galactoside 2-alpha-L-fucosyltransferase	GT37	FUT	XyG	Side chain	256.812	456.892	1985.53	2033.94	1811.74	2				Zm00001d052170	GRMZM2G015983	1-to-1	0	29.32	45.15	0	69.34
Zm00001d049510	Putative cellulose synthase-like family protein	GT2	CslF4	MLG		832.226	1843.01	14039.9	17351	11185.5	2	PCW6g			Zm00001d049510	GRMZM2G122277	1-to-1	4.05	313.76	211.32	522.91	332.26
Zm00001d048532	Probable glucuronoxylan glucuronosyltransferase IRX7	GT47	FRA	GAX	Backbone primer sequence	78.784	101.708	188.819	150.652	165.75	2				Zm00001d048532	GRMZM2G113245	1-to-1
Zm00001d047685	Probable galacturonosyltransferase-like 7	GT8	GATL	GAX	Backbone primer sequence	79.428	137.408	344.112	328.702	452.303	2				Zm00001d047685	GRMZM2G443785	1-to-1
Zm00001d047537	Transferase	GT8	GAUT	HG	Backbone	207.926	314.423	690.567	657.78	436.768	2	PCW6g			Zm00001d047537	GRMZM2G045467	1-to-1	0	0	0	0	0
Zm00001d046127	Cellulose synthase A catalytic subunit 1 [UDP-forming]	GT2	CesAL1	PW cellulose		58.1213	175.96	920.791	1187.48	610.496	2	PCW6g			Zm00001d046127	GRMZM2G104092	1-to-1
Zm00001d046005	Glycosyltransferase family 61 protein	GT61	XAT	GAX	Side chain	227.598	658.996	4349.26	6423.62	2637.54	2	PCW6g			Zm00001d046005	GRMZM6G474234	1-to-1
Zm00001d045763	O-fucosyltransferase family protein	GT106	RRT	RGI	Backbone	863.133	999.55	2415.77	2156.89	1550.65	2	PCW6g			Zm00001d045763
Zm00001d043587	Transferase%2C transferring glycosyl groups	GT8	GAUT	HG	Backbone	41.9136	54.6281	305.702	311.288	102.581	2	PCW6g			Zm00001d043587	GRMZM2G014770	1-to-1
Zm00001d042333	Exostosin-like	GT47	ARAD	RGI	Side chain	119.287	123.987	351.876	572.186	323.074	2	PCW6g			Zm00001d042333	GRMZM2G158496	1-to-1
Zm00001d042281	Secondary cell wall-related glycosyltransferase family 47	GT47	IRX10/IRX10L	GAX	Backbone	160.402	841.206	2099.37	2680.06	1386.75	2	PCW6g			Zm00001d042281	GRMZM2G448834	1-to-1	13.34	187.61	50.31	69.2	0
Zm00001d042279	Probable beta-14-xylosyltransferase IRX10L	GT47	IRX10/IRX10L	GAX	Backbone	294.282	456.297	1505.25	1327.98	764.406	2	PCW6g			Zm00001d042279	GRMZM2G056702	1-to-1	23.49	61.83	88.94	77.78	34.67
Zm00001d041504	Hydroxyproline O-galactosyltransferase GALT2	GT31	GALT/CladeB	AGP		749.4	717.517	885.995	864.351	829.934	2				Zm00001d041504	GRMZM2G063688	1-to-1	0	3.69	0	0	0
Zm00001d040066	Glycosyltransferase family 61 protein	GT61	XAX	GAX	Side chain	11.5742	37.7341	422.045	853.782	264.148	2	PCW6g			Zm00001d040066	GRMZM2G476699	1-to-1	3.89	47.15	128.86	4.08	50.91
Zm00001d038676	Probable xyloglucan glycosyltransferase 12	GT2	CslC12c	XyG	Backbone	414.234	972.973	2927.36	2505.16	1477.81	2				Zm00001d038676	GRMZM2G074792	1-to-1	0	7.46	37.57	19.62	5.35
Zm00001d038105	Glycosyltransferase family 61 protein	GT61	MUCI	GAX	Side chain	181.781	482.273	1563.4	3130.01	1656.57	2	PCW6g			Zm00001d038105	GRMZM5G869788	1-to-1	0	15.71	0	0	0
Zm00001d037636	Cellulose synthase-2%3B Cellulose synthase2	GT2	CesA2	PW cellulose		1062.92	4452.59	23117.8	26212.3	11787.8	2	PCW6g			Zm00001d037636	GRMZM2G027723	1-to-1	358.98	1570.69	2782.88	2146.36	3031.9
Zm00001d037367	O-fucosyltransferase family protein	GT106	RRT	RGI	Backbone	314.13	419.529	1195.3	1367.1	576.305	2	PCW6g			Zm00001d037367	GRMZM2G104511	1-to-1	3.71	15.76	43.37	0	0
Zm00001d037233	Beta-13-galactosyltransferase GALT1	GT31	GALT/CladeB	AGP		224.262	191.002	285.932	247.838	235.864	2				Zm00001d037233	GRMZM2G042607	1-to-1
Zm00001d036543	Probable beta-14-xylosyltransferase IRX14	GT43	AtIRX14/AtIRX14L	GAX	Backbone	570.583	882.685	1694.13	2268.44	2768.48	2				Zm00001d036543	GRMZM2G150302	1-to-1	101.44	200.21	164.79	624.13	162.14
Zm00001d034770	Cellulose synthase-6	GT2	CesA6	PW cellulose		1057.37	1822.97	5498.92	8353.19	6057.87	2	PCW6g			Zm00001d034770	GRMZM2G113137	1-to-1	176.86	437.34	298.13	331.95	200.41
Zm00001d031670	Probable pectin methyltransferase QUA2	Meth_Transf_29	QUA2	HG	Methylation	109.829	189.226	830.811	756.164	395.531	2	PCW6g			Zm00001d031670	GRMZM2G140893	many-to-1	0	0	0	0	0
Zm00001d029862	Probable xyloglucan galactosyltransferase GT19	GT47	MUR/XLT	XyG	Side chain	75.3056	73.5965	85.7239	75.1185	85.2395	2				Zm00001d029862	GRMZM2G089248	1-to-1	0	0	0	0	0
Zm00001d029008	O-fucosyltransferase family protein	GT106	RRT	RGI	Backbone	169.611	187.867	305.716	351.905	229.17	2	PCW6g			Zm00001d029008	GRMZM2G423851	1-to-1
Zm00001d028824	Probable galacturonosyltransferase-like 7	GT8	GATL	GAX	Backbone primer sequence	150.164	191.158	409.46	471.238	331.04	2	PCW6g			Zm00001d028824	GRMZM2G300692	1-to-1
Zm00001d024531	Putative cellulose synthase-like family protein	GT2	CslF2	MLG		426.974	1188.15	11585.2	22127.8	9358.64	2	PCW6g			Zm00001d024531	GRMZM2G110145	1-to-1	0	183.73	412.04	432.67	151.84
Zm00001d023301	Probable galacturonosyltransferase 7	GT8	GAUT	HG	Backbone	121.456	331.235	927.961	1069.38	1036.4	2				Zm00001d023301	GRMZM2G036918	1-to-1	2.84	6.67	0	6.31	0
Zm00001d022428	Probable galacturonosyltransferase 7	GT8	GAUT	HG	Backbone	220.528	190.671	1453.73	3230.4	663.29	2	PCW6g			Zm00001d022428	GRMZM2G017894	1-to-1	0	6.96	2.34	0	9.94
Zm00001d022349	Probable galacturonosyltransferase-like 4	GT8	GATL	GAX	Backbone primer sequence	0	1.04742	47.36	239.259	64.5509	2				Zm00001d022349	GRMZM2G019583	1-to-1
Zm00001d022230	Probable mannan synthase 7	GT2	CslAL1	Mannan		490.051	715.55	1055.65	1002.18	1087.55	2				Zm00001d022230	GRMZM2G010142	1-to-1	0	0	0	0	0
Zm00001d021731	Cellulose synthase-like protein D3	GT2	CslF3	MLG		112.368	263.923	947.162	1546.24	2219.24	2				Zm00001d021731	partial;GRMZM2G113432	1-to-1	0	34.17	77.88	11.83	0
Zm00001d020560	Probable xyloglucan glycosyltransferase 8	GT2	CslC5a	XyG	Backbone	130.196	203.713	912.966	963.297	1087.44	2				Zm00001d020560	GRMZM2G173759	1-to-1
Zm00001d019317	Cellulose synthase-8	GT2	CesA8b	PW cellulose		1939.57	3979.86	27448.6	44772.5	17662.5	2	PCW6g			Zm00001d019317	GRMZM2G177631	1-to-1	175.66	984.63	1416.21	1386.3	1865.07
Zm00001d019149	cellulose synthase4	GT2	CesA4	PW cellulose		634.519	2946.83	16358.2	20584.7	9087.95	2	PCW6g			Zm00001d019149	GRMZM2G424832	1-to-1	132.24	714.25	1587.3	889.77	1138.8
Zm00001d018156	Galactoside 2-alpha-L-fucosyltransferase	GT37	FUT	XyG	Side chain	6.15571	21.712	104.307	235.297	98.4063	2	PCW6g			Zm00001d018156	GRMZM2G404762	1-to-1
Zm00001d018155	Galactoside 2-alpha-L-fucosyltransferase	GT37	FUT	XyG	Side chain	290.923	525.63	1091.03	906.202	700.464	2				Zm00001d018155	GRMZM2G103128	1-to-1	29.48	24.14	10.55	6.81	0
Zm00001d017906	O-fucosyltransferase family protein	GT106	RRT	RGI	Backbone	59.0421	52.0468	107.895	72.2921	65.9122	2				Zm00001d017906	GRMZM2G020285	1-to-1
Zm00001d017820	Galactan beta-14-galactosyltransferase GALS1	GT92	GALS1	RGI	Side chain	57.3628	91.8554	555.671	672.467	195.274	2	PCW6g			Zm00001d017820	GRMZM2G164912	1-to-1
Zm00001d015186	Glycosyltransferase family 61 protein	GT61	XAT	GAX	Side chain	517.843	932.88	2601.81	2707.96	1961.33	2	PCW6g			Zm00001d015186	GRMZM2G062552	1-to-1	55.69	243.9	172.22	0	162.98
Zm00001d014867	Callose synthase 3	GT48		Callose		74.6565	250.551	409.457	440.687	131.208	2				Zm00001d014867	AC190909.3_FG004	1-to-1	55.31	19.28	0	10.01	0
Zm00001d014722	Glycosyltransferase	GT61	XAT	GAX	Side chain	125.046	343.365	1702.47	2877.23	2384.73	2				Zm00001d014722	GRMZM2G098793	1-to-1	0	11.16	41.24	77.22	11.53
Zm00001d014525	Glycosyltransferase	GT43	AtIRX14/AtIRX14L	GAX	Backbone	993.714	1595.71	2721.56	4028.99	4221.17	2				Zm00001d014525	GRMZM2G113655	1-to-1	57.74	119.28	103.42	401.71	280.45
Zm00001d013052	Hydroxyproline O-galactosyltransferase GALT4	GT31	GALT/CladeB	AGP		295.822	185.792	325.495	233.308	305.76	2				Zm00001d013052	GRMZM2G054350	1-to-1	0	0	0	0	0
Zm00001d012224	UDP-glucuronate:xylan alpha-glucuronosyltransferase 1	GT8	GUX	GAX	Side chain	883.449	842.361	1636.59	1676.81	1307.39	2	PCW6g			Zm00001d012224	GRMZM2G002023	1-to-1	5.43	3.96	6.65	0	4.09
Zm00001d011964	Probable beta-14-xylosyltransferase IRX10L	GT47	IRX10/IRX10L	GAX	Backbone	86.8879	271.383	500.567	615.208	636.979	2				Zm00001d011964	GRMZM2G134308	1-to-1
Zm00001d010976	Probable beta-14-xylosyltransferase IRX9	GT43	AtIRX9	GAX	Backbone	847.225	1831.84	3856.25	6056.27	5242.5	2				Zm00001d010976	GRMZM2G012874	1-to-1	48.76	189.62	354.86	261.73	76.98
Zm00001d010466	Glycosyltransferase family 61 protein	GT61	MUCI	GAX	Side chain	228.615	264.66	721.773	1006.42	575.515	2	PCW6g			Zm00001d010466	GRMZM2G139574	1-to-1
Zm00001d009795	Cellulose synthase1	GT2	CesA1	PW cellulose		770.648	2262.13	9665.37	12792.5	5938.61	2	PCW6g			Zm00001d009795	GRMZM2G112336	1-to-1	239.1	812.62	1490.67	1278.88	1773.07
Zm00001d009539	Probable beta-14-xylosyltransferase IRX9H	GT43	AtIRX9L	GAX	Backbone	356.786	577.02	1518.42	2009.94	1495.3	2	PCW6g			Zm00001d009539	GRMZM2G103628	1-to-1
Zm00001d005478	Cellulose synthase A catalytic subunit 5 [UDP-forming]	GT2	CesA8a	PW cellulose		1151.83	1388.87	7233.76	11476.8	4783.46	2	PCW6g			Zm00001d005478	GRMZM2G082580	1-to-1	61.6	419.31	540.4	311.17	402.81
Zm00001d005250	Cellulose synthase A catalytic subunit 3 [UDP-forming]	GT2	CesA9/CesAL4	PW cellulose		1402.27	4714.11	19751.1	26739.6	12481.6	2	PCW6g			Zm00001d005250	GRMZM2G018241,GRMZM2G150404	1-to-many	308.68	934.41	1294.93	1070.94	1604.56
Zm00001d002064	Glycosyltransferase	GT43	AtIRX14/AtIRX14L	GAX	Backbone	55.6834	426.509	2439.69	4070.11	1820.23	2	PCW6g			Zm00001d002064	GRMZM2G160585	1-to-1	0	32.66	61.32	96.78	29.04
Zm00001d054000	Glycosyltransferase family 61 protein	GT61	XAT	GAX	Side chain	217.488	357.015	1218.69	943.442	459.266	3				Zm00001d054000	GRMZM2G094579	1-to-1
Zm00001d053282	Glycosyltransferase family 61 protein	GT61	XAT	GAX	Side chain	955.59	3016.08	6985.79	3036.52	663.572	3				Zm00001d053282	GRMZM2G096946	1-to-1	383.36	1533.88	72.47	77.29	109.02
Zm00001d050406	Probable mannan synthase 7	GT2	CslAL7	Mannan		24.2902	96.775	357.868	142.097	9.79356	3				Zm00001d050406	GRMZM2G093999,GRMZM2G099088	1-to-many	0	0	0	0	0
Zm00001d050251	Hydroxyproline O-galactosyltransferase HPGT1	GT31	HPTG/Clade D	AGP		401.896	734.627	1634.76	771.87	225.817	3				Zm00001d050251	GRMZM2G153760	1-to-1	0	0	0	5.96	0
Zm00001d048319	Probable mannan synthase 7	GT2	CslAL3	Mannan		138.18	446.012	1414.69	1572.51	218.953	3				Zm00001d048319	GRMZM2G178880	1-to-1
Zm00001d047273	Probable galacturonosyltransferase 11	GT8	GAUT	HG	Backbone	457.66	826.855	1891.88	1187.69	488.446	3				Zm00001d047273	GRMZM2G078890	1-to-1	0	36.85	29.2	0	0
Zm00001d044828	Probable galacturonosyltransferase 9	GT8	GAUT	HG	Backbone	410.487	649.17	1207.91	524.536	291.162	3				Zm00001d044828	AC209664.3_FG002	1-to-1	0	9.84	0	0	0
Zm00001d044752	Probable galacturonosyltransferase-like 9	GT8	GATL	GAX	Backbone primer sequence	213.984	286.655	477.168	466.902	157.147	3				Zm00001d044752	GRMZM2G000587	1-to-1
Zm00001d044663	Exostosin family protein	GT47	ARAD	RGI	Side chain	339.602	355.19	549.09	495.74	275.675	3				Zm00001d044663	GRMZM2G054703	1-to-1	0	0	0	0	0
Zm00001d043336	Probable xyloglucan glycosyltransferase 12	GT2	CslC12e	XyG	Backbone	154.563	234.69	472.993	253.596	112.902	3				Zm00001d043336	GRMZM2G454081	1-to-1	29.8	114.56	1.76	0	0
Zm00001d043134	Exostosin family protein	GT47	ARAD	RGI	Side chain	198.42	291.649	354.256	291.287	280.499	3				Zm00001d043134	GRMZM2G139691	1-to-1	4.67	37.44	0	0	0
Zm00001d041510	Probable galacturonosyltransferase 13	GT8	GAUT	HG	Backbone	476.755	744.473	1473.52	1204.23	758.27	3				Zm00001d041510	GRMZM2G098434	1-to-1
Zm00001d040059	Glycosyltransferase family 61 protein	GT61	XAT	GAX	Side chain	1207.41	1244.57	2404.45	1390.81	852.834	3				Zm00001d040059	GRMZM2G130800	1-to-1	2.89	35.17	0	0	0
Zm00001d037434	Galactan beta-14-galactosyltransferase GALS1	GT92	GALS1	RGI	Side chain	153.77	215.14	338.092	269.758	198.039	3				Zm00001d037434	GRMZM2G136800	1-to-1	0	0	0	0	0
Zm00001d035494	Probable beta-14-xylosyltransferase IRX9	GT43	AtIRX9	GAX	Backbone	93.8073	60.4665	77.9264	88.3316	45.3879	3				Zm00001d035494
Zm00001d035090	Beta-16-galactosyltransferase GALT31A	GT31	GALT/CladeE	AGP	Side chain	581.856	363.394	728.864	1427.51	486.306	3				Zm00001d035090	GRMZM2G144873	1-to-1	0	0	0	0	0
Zm00001d034205	Probable xyloglucan glycosyltransferase 12	GT2	CslC12a	XyG	Backbone	620.001	857.317	1331.52	579.647	675.062	3				Zm00001d034205	GRMZM2G028286	1-to-1	11.21	25.19	0	0	0
Zm00001d033556	Polygalacturonate 4-alpha-galacturonosyltransferase	GT8	GAUT	HG	Backbone	960.625	1378.65	2269.56	1654.24	1052.68	3				Zm00001d033556	GRMZM2G147145	1-to-1	12.89	6.64	0	0	0
Zm00001d032267	Hydroxyproline O-galactosyltransferase HPGT1	GT31	HPTG/Clade D	AGP		225.26	458.317	597.674	425.724	287.219	3				Zm00001d032267	GRMZM2G116971	1-to-1	0	0	4.11	22.31	0
Zm00001d032188	Probable mannan synthase 7	GT2	CslAL6	Mannan		190.077	475.699	1629.24	800.286	370.577	3				Zm00001d032188	GRMZM2G108600	1-to-1
Zm00001d030790	Probable galacturonosyltransferase 13	GT8	GAUT	HG	Backbone	430.327	685.919	1574.21	1239.61	691.064	3				Zm00001d030790
Zm00001d029516	Probable galacturonosyltransferase 11	GT8	GAUT	HG	Backbone	287.312	721.768	1489.05	897.788	775.131	3				Zm00001d029516	AC177908.3_FG002	1-to-1	0	13.21	7.2	34.84	14.49
Zm00001d029023	Probable galacturonosyltransferase 7	GT8	GAUT	HG	Backbone	343.038	518.325	1035.88	487.056	201.652	3				Zm00001d029023	GRMZM2G008501	1-to-1	3.69	18.14	0	0	0
Zm00001d028188	Probable galacturonosyltransferase 13	GT8	GAUT	HG	Backbone	714.337	1202.89	3141.04	2223.21	535.504	3				Zm00001d028188	GRMZM2G107854	1-to-1	0	3.52	0	3.68	9.37
Zm00001d027311	Probable glucuronoxylan glucuronosyltransferase IRX7	GT47	FRA	GAX	Backbone primer sequence	65.9483	87.2941	133.085	97.0389	60.7656	3				Zm00001d027311	GRMZM2G035377	1-to-1
Zm00001d026580	Exostosin family protein	GT47	ARAD	RGI	Side chain	121.69	219.14	443.006	224.893	155.716	3				Zm00001d026580	GRMZM2G149932	1-to-1
Zm00001d026394	Probable galacturonosyltransferase 10	GT8	GAUT	HG	Backbone	404.991	931.049	1697.69	732.699	219.952	3				Zm00001d026394	GRMZM2G143102	1-to-1
Zm00001d021287	Polygalacturonate 4-alpha-galacturonosyltransferase	GT8	GAUT	HG	Backbone	867.923	882.624	1429.16	790.994	572.18	3				Zm00001d021287	GRMZM2G386971	1-to-1	11.19	9.88	0	0	0
Zm00001d016891	Beta-13-galactosyltransferase 7	GT31	GALT/CladeE	AGP		737.296	386.485	1037.69	1094.43	159.165	3				Zm00001d016891	GRMZM2G070708	1-to-1	0	0	0	0	0
Zm00001d016687	Putative glycosyltransferase	GT34	XXT	XyG	Side chain	899.167	1317.43	2161.17	1358.26	688.128	3				Zm00001d016687	GRMZM5G876303	1-to-1	137.42	166.42	46.09	21.67	57.71
Zm00001d016531	Galacturonosyltransferase 8	GT8	GAUT	HG	Backbone	509.495	807.149	1546.01	912.516	512.031	3				Zm00001d016531	GRMZM2G130046	1-to-1	7.12	24.56	0	0	0
Zm00001d014721	Glycosyltransferase family 61 protein	GT61	XYXT	GAX	Side chain	278.667	502.782	1255.93	1137.31	213.949	3				Zm00001d014721	GRMZM2G022442	1-to-1
Zm00001d014361	Probable beta-13-galactosyltransferase 4	GT31	GALT/CladeE	AGP		558.911	754.853	1941.65	1446.97	332.135	3				Zm00001d014361	GRMZM2G007185	1-to-1
Zm00001d013524	Polygalacturonate 4-alpha-galacturonosyltransferase	GT8	GAUT	HG	Backbone	274.718	416.251	878.795	494.277	390.745	3				Zm00001d013524	GRMZM2G076276	1-to-1
Zm00001d012302	Sialyltransferase-like protein	GT29	GALT29A	AGP		107.798	122.007	170.25	150.74	110.684	3				Zm00001d012302	GRMZM2G316534	1-to-1
Zm00001d007764	Hydroxyproline O-galactosyltransferase GALT4	GT31	GALT/CladeB	AGP		490.569	423.137	1162.97	2494.18	370.574	3				Zm00001d007764	GRMZM2G149935	1-to-1
Zm00001d007571	Probable galacturonosyltransferase 6	GT8	GAUT	HG	Backbone	215.482	200.49	454.373	243.349	119.185	3				Zm00001d007571	GRMZM2G135195	1-to-1	0	10.97	0	0	0
Zm00001d007184	Probable galacturonosyltransferase 7	GT8	GAUT	HG	Backbone	681.7	692.237	936.328	1038.61	443.326	3				Zm00001d007184	GRMZM2G005103	1-to-1	4.91	8.33	0	4.36	0
Zm00001d006210	Polygalacturonate 4-alpha-galacturonosyltransferase	GT8	GAUT	HG	Backbone	93.3336	120.467	169.645	105.828	112.176	3				Zm00001d006210	GRMZM2G379577	1-to-1	0	0	0	0	0
Zm00001d002149	Probable galacturonosyltransferase 10	GT8	GAUT	HG	Backbone	291.649	570.337	1275.65	384.124	173.56	3				Zm00001d002149	GRMZM2G063519	1-to-1
Zm00001d053696	Glucomannan 4-beta-mannosyltransferase 2	GT2	CslA2	Mannan		2907.4	5415.06	5000.61	1367.67	4362.26	4				Zm00001d053696	GRMZM2G105631	1-to-1	250.43	624.95	0	20.07	83.81
Zm00001d052628	Glycosyltransferase 6	GT34	GT	Mannan	Side chain	220.857	159.573	120.507	46.9717	112.807	4				Zm00001d052628	GRMZM2G123355	1-to-1	0	0	0	0	0
Zm00001d048323	O-fucosyltransferase family protein	GT106	RRT	RGI	Backbone	317.877	258.05	287.128	212.177	265.134	4				Zm00001d048323	GRMZM2G178945	1-to-1
Zm00001d020986	O-fucosyltransferase family protein	GT106	MSR	Mannan		311.458	488.219	227.809	49.3007	191.825	4				Zm00001d020986	GRMZM2G044968	1-to-1	0	0	0	0	0
Zm00001d016544	Glycosyltransferase family 61 protein	GT61	XAX	GAX	Side chain	132.671	209.41	152.866	150.389	228.063	4				Zm00001d016544	GRMZM2G024444	1-to-1
Zm00001d014849	Probable galacturonosyltransferase 3	GT8	GAUT	HG	Backbone	267.591	298.805	314.122	201.726	258.058	4				Zm00001d014849	GRMZM2G028501	1-to-1	0	0	0	2.98	6.09
Zm00001d006057	O-fucosyltransferase family protein	GT106	MSR	Mannan		1981.96	1895.21	1019.17	349.757	1526.68	4				Zm00001d006057	GRMZM2G150319	1-to-1	75.22	42.46	0	5	0
Zm00001d002851	Probable galacturonosyltransferase-like 3	GT8	GATL	GAX	Backbone primer sequence	78.6217	94.3152	68.9386	64.5737	90.8102	4				Zm00001d002851	GRMZM2G057930	1-to-1
Zm00001d045149	Probable glycosyltransferase	GT47	XGD	XGA	Side chain	244.692	58.0067	13.1925	6.02726	7.74712	5				Zm00001d045149	GRMZM2G325561	1-to-1
Zm00001d044933	Galactoside 2-alpha-L-fucosyltransferase	GT37	FUT	XyG	Side chain	85.5411	16.9277	5.39574	0	4.72911	5				Zm00001d044933	GRMZM2G080696	1-to-1
Zm00001d044872	Galactoside 2-alpha-L-fucosyltransferase	GT37	FUT	XyG	Side chain	52.3115	1.35827	1.79897	3.82701	0	5				Zm00001d044872	GRMZM2G387087	1-to-1
Zm00001d044566	Callose synthase 7	GT48		Callose		325.563	312.787	169.628	252.97	165.92	5				Zm00001d044566	GRMZM2G022841,GRMZM2G084802	1-to-many
Zm00001d041972	Cellulose synthase-like protein G3	GT2	CslG1	MLG		626.485	467.987	558.112	549.218	704.757	5				Zm00001d041972	GRMZM2G122431	1-to-1	22.31	5.18	13.45	0	11.09
Zm00001d040214	Glycosyltransferase family 61 protein	GT61	MUCI	GAX	Side chain	164.57	7.75764	5.39692	0.637835	2.51168	5				Zm00001d040214	GRMZM2G451975	1-to-1	0	0	0	0	0
Zm00001d040071	Glycosyltransferase family 61 protein	GT61	XAT	GAX	Side chain	19.5715	0	0	0	2.17635	5				Zm00001d040071	GRMZM2G104829	1-to-1
Zm00001d039702	O-fucosyltransferase family protein	GT106	RRT	RGI	Backbone	1299.39	517.27	551.507	888.32	1652.41	5				Zm00001d039702	GRMZM2G021243	1-to-1
Zm00001d039660	Cellulose synthase-3	GT2	CesA3	PW cellulose		537.681	341.432	256.588	260.138	503.723	5				Zm00001d039660	partial;GRMZM2G039454	1-to-1	2.22	30.83	14.37	39.71	0
Zm00001d034508	Hydroxyproline O-galactosyltransferase GALT4	GT31	GALT/CladeB	AGP		251.311	136.982	14.9855	10.3107	69.1356	5				Zm00001d034508	GRMZM2G176630	1-to-1
Zm00001d033573	Hydroxyproline O-galactosyltransferase GALT4	GT31	GALT/CladeB	AGP		12.2475	1.35827	0	0	46.4694	5				Zm00001d033573	AC203019.3_FG001	1-to-1	0	0	0	0	0
Zm00001d033385	Probable galacturonosyltransferase-like 1	GT8	GATL	GAX	Backbone primer sequence	349.459	185.663	158.87	102.82	154.916	5				Zm00001d033385	GRMZM2G149024	1-to-1
Zm00001d027472	Callose synthase 3	GT48		Callose		219.862	5.5209	8.39127	56.8787	165.413	5				Zm00001d027472	GRMZM2G180951	1-to-1	0	0	0	0	0
Zm00001d025814	Beta-16-galactosyltransferase GALT29A	GT29	GALT29A	AGP		43.4491	4.02072	12.592	27.7137	39.1387	5				Zm00001d025814	GRMZM2G414503	1-to-1
Zm00001d025547	Fucosyltransferase 7	GT37	FUT	XyG	Side chain	2830.89	80.2863	5.39613	2.95511	2.17635	5				Zm00001d025547	GRMZM5G858456	1-to-1	10.18	0	0	0	0
Zm00001d021732	Cellulose synthase-like protein D3	GT2	CslF1	MLG		32.8464	1.18932	0	4.86862	8.7187	5				Zm00001d021732	GRMZM2G103972	1-to-1
Zm00001d020835	Prolyl oligopeptidase family protein	GT106	RRT	RGI	Backbone	816.702	244.177	215.191	362.783	540.767	5				Zm00001d020835	GRMZM2G089854,GRMZM2G089948	1-to-many
Zm00001d020721	Galactoside 2-alpha-L-fucosyltransferase	GT37	FUT	XyG	Side chain	231.846	6.56832	0	0	0	5				Zm00001d020721	GRMZM2G096268	1-to-1	17.89	0	0	0	0
Zm00001d020692	Beta-13-galactosyltransferase 7	GT31	GALT/CladeE	AGP		38.2223	2.9733	0	0	14.2073	5				Zm00001d020692	GRMZM2G133613	1-to-1
Zm00001d019053	Probable glycosyltransferase	GT47	XGD	XGA	Side chain	299.891	9.56867	0	4.63456	90.6737	5				Zm00001d019053	GRMZM2G001938	1-to-1
Zm00001d014550	O-fucosyltransferase family protein	GT106	PAGR	RGI	Side chain	171.926	149.125	114.496	117.064	163.286	5				Zm00001d014550	GRMZM2G134156	1-to-1
Zm00001d008496	Glycosyltransferase family 61 protein	GT61	XAT	GAX	Side chain	18.9914	6.42642	2.39706	2.08322	2.42951	5				Zm00001d008496	AC216871.3_FG004	1-to-1
Zm00001d008495	Glycosyltransferase family 61 protein	GT61	XAT	GAX	Side chain	148.109	92.9094	74.936	97.4954	297.067	5				Zm00001d008495	GRMZM5G875864	1-to-1	0	0	16.53	0	0
Zm00001d007973	Galactoside 2-alpha-L-fucosyltransferase	GT37	FUT	XyG	Side chain	1030.44	28.9291	0.599658	0	0.752838	5				Zm00001d007973	GRMZM2G104032	1-to-1	91.46	0	0	0	29.04
Zm00001d003510	Galactoside 2-alpha-L-fucosyltransferase	GT37	FUT	XyG	Side chain	447.987	10.8999	0	1.04161	1.006	5				Zm00001d003510	GRMZM2G127184	1-to-1	12.48	0	0	0	0
Zm00001d003091	Beta-16-galactosyltransferase GALT29A	GT29	GALT29A	AGP		91.5662	10.0214	13.7913	28.1174	71.1743	5				Zm00001d003091	GRMZM2G111975	1-to-1
Zm00001d052260	Probable galacturonosyltransferase 9	GT8	GAUT	HG	Backbone	0.920824	1.18932	0	2.08322	53.1284	6				Zm00001d052260	GRMZM2G166940	1-to-1
Zm00001d051954	Probable beta-14-xylosyltransferase IRX10L	GT47	IRX10/IRX10L	GAX	Backbone	3.28677	4.50053	13.7886	65.3402	33.247	6				Zm00001d051954
Zm00001d048389	Xyloglucan galactosyltransferase MUR3	GT47	MUR/XLT	XyG	Side chain	25.062	20.2389	74.3336	131.084	111.136	6				Zm00001d048389	GRMZM2G137779	1-to-1
Zm00001d047750	Probable beta-14-xylosyltransferase IRX9	GT43	AtIRX9	GAX	Backbone	74.5816	91.5108	441.188	815.109	877.311	6				Zm00001d047750	GRMZM2G118959	1-to-1	0	12.39	18.17	142.34	10.32
Zm00001d047647	Xyloglucan 6-xylosyltransferase 2	GT34	XXT	XyG	Side chain	0	0	5.39535	56.2642	35.3412	6				Zm00001d047647	GRMZM2G164283	1-to-1
Zm00001d046691	Cellulose synthase A catalytic subunit 5 [UDP-forming]	GT2	CesAL3/ClsF9	PW cellulose		145.073	117.129	113.886	199.122	171.451	6				Zm00001d046691	GRMZM2G378836	1-to-1
Zm00001d046690	Galactan beta-14-galactosyltransferase GALS1	GT92	GALS1	RGI	Side chain	40.0081	32.3822	252.364	507.502	430.619	6				Zm00001d046690	GRMZM2G121621	1-to-1	0	0	0	0	0
Zm00001d046681	Glucomannan 4-beta-mannosyltransferase 2	GT2	CslA9	Mannan		0.920824	0	3.59558	1.27567	21.2227	6				Zm00001d046681	GRMZM2G443715	1-to-1	0	0	0	0	0
Zm00001d046004	HGA4	GT61	XAX	GAX	Side chain	38.1158	65.8118	1584.52	5677.58	4204.82	6				Zm00001d046004	GRMZM2G354610	1-to-1	3.73	68.51	570.98	23.45	47.7
Zm00001d045972	Glycosyltransferase family 61 protein	GT61	XAX	GAX	Side chain	36.1331	3.62207	130.695	502.949	241.483	6				Zm00001d045972	GRMZM2G412986	1-to-1	0	0	0	0	0
Zm00001d044823	Beta-13-galactosyltransferase GALT1	GT31	GALT/CladeB	AGP		249.089	304.489	398.039	527.608	624.384	6		SCW4g		Zm00001d044823	GRMZM2G164072	1-to-1
Zm00001d044584	Callose synthase 7	GT48		Callose		313.984	497.369	1017.77	2092.74	1479.77	6				Zm00001d044584	GRMZM2G465764,GRMZM2G471139,GRMZM5G834380	1-to-many	0	0	0	29.37	0
Zm00001d043879	Galactosylgalactosylxylosylprotein 3-beta-glucuronosyltransferase 1	GT43	AtIRX9L	GAX	Backbone	35.5317	87.8413	217.003	659.307	864.776	6		SCW4g		Zm00001d043879	GRMZM2G037469	1-to-1
Zm00001d043477	cellulose synthase 11	GT2	CesA11b	SW cellulose		3.6833	9.00106	284.124	3273.01	4062.6	6		SCW4g		Zm00001d043477	GRMZM2G037413,GRMZM2G055795	1-to-many	0	0	120.84	1415.34	95.05
Zm00001d042786	Beta-16-galactosyltransferase GALT29A	GT29	GALT29A	AGP		96.1174	95.4841	123.492	178.185	239.42	6		SCW4g		Zm00001d042786
Zm00001d042627	UDP-glucuronate:xylan alpha-glucuronosyltransferase 1	GT8	GUX	GAX	Side chain	1262.59	1344.76	3508	4427.44	4091.56	6				Zm00001d042627	GRMZM2G135743	1-to-1	5.44	37.15	0	6.45	19.54
Zm00001d042276	Probable beta-14-xylosyltransferase IRX10L	GT47	IRX10/IRX10L	GAX	Backbone	9.25083	18.7387	676.788	2959.4	2840.64	6		SCW4g		Zm00001d042276	GRMZM5G898668	1-to-1	0	0	12.76	165.15	0
Zm00001d040075	Glycosyltransferase family 61 protein	GT61	XAT	GAX	Side chain	322.199	613.423	893.272	2995.55	3873.78	6		SCW4g		Zm00001d040075	GRMZM2G410916	1-to-1	5.94	278.7	540.15	26.99	8.4
Zm00001d040067	Glycosyltransferase family 61 protein	GT61	XAX	GAX	Side chain	72.386	43.9038	870.483	2929.93	2066.97	6				Zm00001d040067	GRMZM2G090584	1-to-1	0	69.3	237.92	0	6.84
Zm00001d038981	Probable beta-14-xylosyltransferase IRX9H	GT43	AtIRX9L	GAX	Backbone	139.575	145.929	186.436	265.697	328.829	6		SCW4g		Zm00001d038981	GRMZM2G150264	1-to-1
Zm00001d038905	Probable beta-14-xylosyltransferase IRX10L	GT47	IRX10/IRX10L	GAX	Backbone	260.703	455.242	1624.56	3032.66	3198.28	6				Zm00001d038905	GRMZM2G059825,GRMZM2G059845	1-to-many	0	192.41	150.18	439.47	112.76
Zm00001d038229	UDP-glucuronate:xylan alpha-glucuronosyltransferase 1	GT8	GUX	GAX	Side chain	22.9648	7.78469	40.1586	700.667	1803.41	6				Zm00001d038229	GRMZM2G058472	1-to-1	0	0	0	0	0
Zm00001d037235	Probable mannan synthase 7	GT2	CslAL5	Mannan		0.920824	0	0	35.321	88.0854	6				Zm00001d037235	GRMZM2G020742	1-to-1
Zm00001d036122	Glycosyltransferase family 61 protein	GT61	XAT	GAX	Side chain	181.608	115.149	257.793	304.383	362.317	6				Zm00001d036122	GRMZM2G447347	1-to-1	0	18.18	107.11	0	15.83
Zm00001d034553	Cellulose synthase-5	GT2	CesA5	PW cellulose		625.005	518.331	475.964	1562.87	1369.71	6		SCW4g		Zm00001d034553	GRMZM2G111642	1-to-1	73.52	56.83	115.53	46.18	3.41
Zm00001d034511	Hydroxyproline O-galactosyltransferase GALT4	GT31	GALT/CladeB	AGP		52.6522	41.4103	65.9332	72.4501	154.498	6				Zm00001d034511	GRMZM2G176774	1-to-1	0	0	0	0	0
Zm00001d033748	Hydroxyproline O-galactosyltransferase GALT4	GT31	GALT/CladeB	AGP		1.44512	1.50018	1.79897	19.6325	11.3881	6				Zm00001d033748	GRMZM2G025048	1-to-1
Zm00001d032994	Probable mannan synthase 7	GT2	CslAL2	Mannan		141.454	107.54	145.07	169.764	239.71	6				Zm00001d032994	GRMZM2G115772	1-to-1	0	0	0	0	0
Zm00001d032909	Cellulose synthase-like protein D3	GT2	CslF6	MLG		0	0	0	3.47592	56.706	6				Zm00001d032909	GRMZM2G164761	1-to-1
Zm00001d032776	cellulose synthase10	GT2	CesA10	SW cellulose		0.920824	3.16931	184.622	2329.8	2893	6		SCW4g		Zm00001d032776	GRMZM2G445905	1-to-1	109.09	147.5	175.08	1291	353.25
Zm00001d028725	Beta3-glucuronyltransferase	GT43	AtIRX9	GAX	Backbone	34.1637	53.9793	814.634	1990.61	1554.9	6				Zm00001d028725	GRMZM2G001079	1-to-1	0	24.85	12.15	97.39	10.35
Zm00001d027938	UDP-glucuronate:xylan alpha-glucuronosyltransferase 2	GT8	GUX	GAX	Side chain	1.84165	0	14.9848	1344.32	4208.4	6				Zm00001d027938	GRMZM2G109431	1-to-1	0	0	3.6	27.83	0
Zm00001d027842	O-fucosyltransferase family protein	GT106	RRT	RGI	Backbone	273.973	222.722	267.338	315.273	356.752	6				Zm00001d027842	GRMZM2G136113	1-to-1
Zm00001d026460	Probable beta-14-xylosyltransferase IRX14	GT43	AtIRX14/AtIRX14L	GAX	Backbone	54.7068	122.285	978.847	2089.31	1576.22	6				Zm00001d026460
Zm00001d025917	Probable galacturonosyltransferase-like 3	GT8	GATL	GAX	Backbone primer sequence	12.2901	17.0966	23.9777	54.263	44.6762	6				Zm00001d025917	GRMZM2G468661	1-to-1
Zm00001d024934	Probable beta-14-xylosyltransferase IRX9H	GT43	AtIRX9L	GAX	Backbone	49.5277	27.7668	130.084	279.039	354.398	6		SCW4g		Zm00001d024934	GRMZM2G068350	1-to-1
Zm00001d022380	Glycosyltransferase family 61 protein	GT61	MUCI	GAX	Side chain	203.066	71.3934	194.238	1069.22	499.813	6				Zm00001d022380	GRMZM2G136580	1-to-1	0	0	0	0	0
Zm00001d020531	cellulose synthase 12	GT2	CesA12a	SW cellulose		12.2901	13.0218	51.5485	1261.07	1444.27	6		SCW4g		Zm00001d020531	GRMZM2G142898	1-to-1	3.59	18.62	62.81	696.34	139.1
Zm00001d019507	Cellulose synthase-7	GT2	CesA7a	PW cellulose		428.869	546.26	2522.11	5480.67	13915.4	6				Zm00001d019507	GRMZM2G025231	1-to-1	7.33	61.1	812.83	609.18	924.93
Zm00001d019094	Hydroxyproline O-galactosyltransferase GALT4	GT31	GALT/CladeB	AGP		6.63742	0	4.19485	61.841	133.517	6				Zm00001d019094
Zm00001d017984	Probable galacturonosyltransferase-like 9	GT8	GATL	GAX	Backbone primer sequence	279.282	263.355	1452.44	3352.72	2215.52	6				Zm00001d017984	GRMZM2G142709	1-to-1
Zm00001d016806	UDP-glucuronate:xylan alpha-glucuronosyltransferase 1	GT8	GUX	GAX	Side chain	1.84165	0	0	13.3712	116.399	6				Zm00001d016806	GRMZM2G031581	1-to-1
Zm00001d014965	Glycosyltransferase	GT61	XAX	GAX	Side chain	8.33	7.50089	107.893	873.732	1413.35	6		SCW4g		Zm00001d014965	GRMZM2G074896	1-to-1	0	0	37.15	630.97	118.55
Zm00001d013199	Probable beta-14-xylosyltransferase IRX10L	GT47	IRX10/IRX10L	GAX	Backbone	21.7326	34.45	60.5465	116.49	111.3	6				Zm00001d013199	GRMZM2G152029,GRMZM2G380889	1-to-many
Zm00001d012744	Cellulose synthase A catalytic subunit 8 [UDP-forming]	GT2	CesA11a	SW cellulose		0	0	2.39863	0	24.4672	6				Zm00001d012744
Zm00001d011959	Secondary cell wall glycosyltransferase family 47	GT47	IRX10/IRX10L	GAX	Backbone	65.0275	87.4089	302.718	821.417	740.614	6		SCW4g		Zm00001d011959	GRMZM2G000581	1-to-1	0	0	0	106.2	0
Zm00001d009465	Probable beta-14-xylosyltransferase IRX10L	GT47	IRX10/IRX10L	GAX	Backbone	235.479	355.001	938.151	1577.41	1391.26	6				Zm00001d009465
Zm00001d009328	Glycosyltransferase	GT61	MUCI	GAX	Side chain	125.73	17.6642	38.9719	455.638	906.272	6				Zm00001d009328	GRMZM2G131055	1-to-1
Zm00001d008692	O-fucosyltransferase family protein	GT106	RRT	RGI	Backbone	89.9698	51.8911	69.5284	211.973	268.199	6		SCW4g		Zm00001d008692	AC211474.3_FG006	1-to-1
Zm00001d008250	Probable beta-14-xylosyltransferase IRX9H	GT43	AtIRX9L	GAX	Backbone	25.6421	12.569	40.7602	165.779	377.915	6				Zm00001d008250	GRMZM2G179504	1-to-1	0	0	0	0	0
Zm00001d007762	Hydroxyproline O-galactosyltransferase GALT4	GT31	GALT/CladeB	AGP		55.2311	31.4496	37.163	143.572	104.258	6				Zm00001d007762	GRMZM2G149841	1-to-1	0	0	0	0	0
Zm00001d007231	Probable beta-14-xylosyltransferase IRX9	GT43	AtIRX9	GAX	Backbone	6.59483	2.71655	41.3618	101.51	231.505	6				Zm00001d007231	GRMZM2G076307	1-to-1
Zm00001d007076	Glycosyltransferase family 61 protein	GT61	MUCI	GAX	Side chain	22.7305	6.42642	11.99	129.498	271.618	6				Zm00001d007076	GRMZM2G459363	1-to-1
Zm00001d005775	Cellulose synthase A catalytic subunit 7 [UDP-forming]	GT2	CesA12b	SW cellulose		0	0	29.373	1139.41	1610.98	6		SCW4g		Zm00001d005775	GRMZM2G002523	1-to-1	0	0	96.94	896.3	84.14
Zm00001d005451	Cellulose synthase A catalytic subunit 5 [UDP-forming]	GT2	CesA7b	PW cellulose		360.126	275.918	428.598	1900.5	6331.11	6				Zm00001d005451	GRMZM2G028353	1-to-1	0	34.83	52.08	79.31	97.11
Zm00001d004915	Beta-16-galactosyltransferase GALT29A	GT29	GALT29A	AGP		0	0.452758	1.19892	30.9205	87.3137	6				Zm00001d004915	GRMZM2G166622	1-to-1
Zm00001d004545	Probable beta-14-xylosyltransferase IRX9H	GT43	AtIRX9L	GAX	Backbone	66.933	65.2779	184.044	310.907	337.803	6				Zm00001d004545
Zm00001d003878	Probable beta-14-xylosyltransferase IRX10L	GT47	IRX10/IRX10L	GAX	Backbone	489.162	498.423	672.622	733.038	1095.52	6				Zm00001d003878	GRMZM2G023020	1-to-1	66.92	32.5	9.45	8.69	17.01
Zm00001d052077	Galactosyltransferase family protein	GT31				378.174	8.37935	0	0	1.08817					Zm00001d052077	GRMZM2G181358	1-to-1	17.22	0	0	0	0
Zm00001d051856	O-fucosyltransferase family protein	GT106				2176.67	2680.84	3553.53	2175.36	1398.07					Zm00001d051856	GRMZM2G025671,GRMZM2G025867	1-to-many	0	0	0	0	0
Zm00001d051442	Probable methyltransferase PMT15	Meth_Transf_29				814.148	957.56	1109.62	145.754	74.7075					Zm00001d051442	GRMZM2G394528	1-to-1	66.9	57.7	0	0	31.07
Zm00001d050483	Auxin-independent growth promoter	GT106				742.773	690.803	567.676	416.162	312.117					Zm00001d050483	GRMZM2G131699	1-to-1	3.21	0	0	0	0
Zm00001d049643	zinc finger (C3HC4-type RING finger) family protein	GT92				212.45	279.722	901.579	1215.06	351.359					Zm00001d049643	GRMZM2G049185	1-to-1
Zm00001d049210	root hair specific 17	GT106				1536.1	1862.89	2093.3	1088.42	775.844					Zm00001d049210	GRMZM2G050649	1-to-1	15.19	29.16	2.74	0	8.13
Zm00001d048298	exostosin family protein	GT47				276.163	259.747	301.519	429.487	474.548					Zm00001d048298	GRMZM2G074514	1-to-1	0	0	0	0	0
Zm00001d047183	Probable methyltransferase PMT2	Meth_Transf_29				382.74	571.297	714.57	452.917	434.641					Zm00001d047183	GRMZM2G045518,GRMZM2G117680	1-to-many	0	0	0	0	0
Zm00001d046182	O-fucosyltransferase family protein	GT106				138.736	37.876	256.574	1000.53	747.631					Zm00001d046182	GRMZM2G124872	1-to-1	0	0	0	3.34	0
Zm00001d045557	Putative cellulose synthase-like family protein	GT2	CslD3a			1226.05	1720.65	3341.47	3254.14	1891.57					Zm00001d045557	GRMZM5G870176	1-to-1	161.66	213.53	20.5	10.89	31.59
Zm00001d045297	Beta-1%2C3-galactosyltransferase 6	GT31				239.639	349.838	514.311	299.555	158.557					Zm00001d045297	GRMZM5G838414	1-to-1
Zm00001d045052	Galactosyltransferase family protein	GT31				1.84165	0	0	14.6585	199.553					Zm00001d045052	GRMZM2G177218	1-to-1
Zm00001d044766	O-fucosyltransferase family protein	GT106				145.76	217.188	199.614	83.539	106.222					Zm00001d044766	GRMZM2G408703	1-to-1	7.01	5.35	4.77	0	0
Zm00001d043012	Probable methyltransferase PMT23	Meth_Transf_29				322.288	679.891	1001.69	418.193	170.307					Zm00001d043012	GRMZM2G045249	1-to-1	0	0	0	0	0
Zm00001d042916	O-fucosyltransferase family protein	GT106				317.962	228.412	163.049	135.239	242.543					Zm00001d042916	GRMZM2G094771	1-to-1	7.06	0	0	0	0
Zm00001d042883	Probable methyltransferase PMT10	Meth_Transf_29				366.833	261.889	346.478	247.996	195.711					Zm00001d042883	GRMZM2G042295	1-to-1
Zm00001d042820	Exostosin family protein	GT47				425.045	576.709	502.944	281.953	200.803					Zm00001d042820	GRMZM2G076688	1-to-1
Zm00001d042499	Probable methyltransferase PMT19	Meth_Transf_29				10.8237	1.78398	0	3.64563	84.2346					Zm00001d042499	GRMZM2G346138	1-to-1
Zm00001d041844	Probable methyltransferase PMT25	Meth_Transf_29				549.241	16.0492	0	0	0					Zm00001d041844	GRMZM2G046609	1-to-1	93.85	0	0	0	6.84
Zm00001d041823	O-fucosyltransferase family protein	GT106				268.022	197.104	137.263	126.66	155.271					Zm00001d041823	GRMZM2G087513	1-to-1	0	0	0	0	0
Zm00001d039284	Glycosyltransferase-like KOBITO 1	GT92				1330.18	2175.33	3411.65	2219.45	1878.11					Zm00001d039284	GRMZM2G123540	1-to-1	75.53	143.35	241.55	114.9	24.08
Zm00001d039209		Meth_Transf_29				0.963413	2.71655	11.3888	25.3087	25.9585					Zm00001d039209
Zm00001d039127	root hair specific 17	GT106				1371.93	1209.59	1055.04	1035.68	1001.81					Zm00001d039127	GRMZM2G320802	1-to-1
Zm00001d038924	Galactosyltransferase family protein	GT31				9.75383	3.00035	5.39535	127.491	405.278					Zm00001d038924	GRMZM2G037998	1-to-1
Zm00001d038373	O-fucosyltransferase family protein	GT106				85.5279	237.744	517.315	347.089	167.584					Zm00001d038373	AC213621.5_FG002,AC213621.5_FG004	1-to-many
Zm00001d038263	O-fucosyltransferase family protein	GT106				0	3.14226	22.1783	46.802	10.4709					Zm00001d038263	GRMZM2G020856	1-to-1	0	0	0	0	0
Zm00001d037265	O-fucosyltransferase family protein	GT106				830.355	1282.41	1704.8	672.953	328.72					Zm00001d037265	GRMZM2G054028,GRMZM2G054070	many-to-many	0	0	14.23	0	0
Zm00001d037199	O-fucosyltransferase family protein	GT106				209.717	178.501	254.174	334.537	310.673					Zm00001d037199	GRMZM6G438921	1-to-1
Zm00001d036423	Probable methyltransferase PMT27	Meth_Transf_29				21.2641	0.905516	13.1925	19.7612	56.6116					Zm00001d036423	GRMZM2G387935	1-to-1	15.58	21.22	23.09	12.12	0
Zm00001d036357	Glycosyltransferase family 92 protein	GT92				4.75318	1.35827	1.79897	20.5688	27.724					Zm00001d036357	GRMZM2G413135	1-to-1
Zm00001d036240	Probable beta-13-galactosyltransferase 14	GT31				459.937	633.553	894.356	580.601	357.628					Zm00001d036240	GRMZM2G130449	1-to-1	111.11	241.5	57.17	100.43	112.04
Zm00001d035876	Probable methyltransferase PMT18	Meth_Transf_29				582.501	696.946	281.127	340.348	512.603					Zm00001d035876	GRMZM2G164916	1-to-1	54.08	3.48	0	5.71	13.42
Zm00001d035018	S-adenosyl-L-methionine-dependent methyltransferases superfamily protein	Meth_Transf_29				280.474	7.92659	3.59677	7.47264	11.7234					Zm00001d035018	GRMZM2G015352	1-to-1	50.42	0	0	0	0
Zm00001d034250	Probable methyltransferase PMT28	Meth_Transf_29				253.824	490.93	1707.17	2297.81	1365.77					Zm00001d034250	GRMZM2G068158	1-to-1	77.8	98.49	97.71	218.59	187.06
Zm00001d034090	Protein-O-fucosyltransferase 1	GT106				153.403	148.768	243.378	198.964	223.087					Zm00001d034090	GRMZM2G014955	1-to-1	0	0	0	0	0
Zm00001d033524		Meth_Transf_29				1.88424	3.00035	4.79529	10.1937	40.5355					Zm00001d033524
Zm00001d032703	Probable methyltransferase PMT3	Meth_Transf_29				1040.38	1421.86	1245.08	742.208	743.665					Zm00001d032703	GRMZM2G107629	1-to-1	122.31	89.59	6.54	16.94	14.31
Zm00001d032476	Probable methyltransferase PMT18	Meth_Transf_29				949.962	1253.75	1829.57	808.871	743.908					Zm00001d032476	GRMZM2G114570	1-to-1	225.49	178.18	15.42	141.28	93.64
Zm00001d032064	O-fucosyltransferase family protein	GT106				54.8132	59.2772	81.5251	38.3521	34.7527					Zm00001d032064	GRMZM2G061833	1-to-1
Zm00001d031669	O-fucosyltransferase family protein	GT106				345.723	363.739	414.822	169.501	124.892					Zm00001d031669	GRMZM2G080565	1-to-1
Zm00001d031415	Beta-2-xylosyltransferase	GT61	XYLT			314.165	519.074	584.476	231.078	145.027					Zm00001d031415	GRMZM2G419267	1-to-1	0	0	0	4.01	0
Zm00001d030163		Meth_Transf_29				782.241	1402.02	3240.67	2331.24	836.926					Zm00001d030163	GRMZM2G144155	1-to-1	0	19.15	0	0	79.61
Zm00001d030121	roothairless6	GT2	CslD3b			0	12.4879	266.229	475.469	78.012					Zm00001d030121	GRMZM2G436299	1-to-1	0	1.7	35.57	0	20.66
Zm00001d030012	Probable methyltransferase PMT14	Meth_Transf_29				305.204	346.953	615.664	788.378	717.651					Zm00001d030012	AC211390.3_FG001	1-to-1	75.08	99.79	84.89	43.9	0
Zm00001d029878	O-fucosyltransferase family protein	GT106				170.856	202.375	246.373	110.592	58.7469					Zm00001d029878	GRMZM2G428071	1-to-1	0	0	0	0	0
Zm00001d029336	Probable methyltransferase PMT2	Meth_Transf_29				272.578	419.293	785.933	565.919	309.947					Zm00001d029336	GRMZM2G121996	1-to-1	3.24	17.95	5.81	0	0
Zm00001d029266	calcium ion binding	GT106				92.4554	140.388	344.107	191.006	120.245					Zm00001d029266	GRMZM5G808350	1-to-1	0	0	0	5.26	0
Zm00001d026079	Probable methyltransferase PMT15	Meth_Transf_29				575.278	980.034	1956.1	1844.02	1525					Zm00001d026079	GRMZM2G077036	1-to-1	60.39	70.96	7.07	0	39.52
Zm00001d025865	Inositol phosphorylceramide glucuronosyltransferase 1	GT8	IPUT			485.989	1147.65	1764.87	990.443	666.829					Zm00001d025865	GRMZM2G166903	1-to-1	7	51.28	47.21	33.79	29.3
Zm00001d023810	Putative cellulose synthase-like family protein	GT2	CslD5			1152.58	1531.99	317.732	29.6038	32.905					Zm00001d023810	GRMZM2G015886	1-to-1	0	0	0	0	0
Zm00001d023566	O-fucosyltransferase family protein	GT106				129.863	24.3744	10.1926	109.345	132.516					Zm00001d023566	AC233898.1_FG004	1-to-1
Zm00001d023418	Probable xyloglucan 6-xylosyltransferase 5	GT34				96.9104	53.0197	14.9875	2.55134	0.752838					Zm00001d023418	GRMZM2G044394	1-to-1	0	0	0	0	0
Zm00001d022247	calcium ion binding	GT106				620.484	1245.17	2526.72	1897.87	1406.2					Zm00001d022247	GRMZM2G099207	1-to-1	100.2	196.13	220.45	176.05	55.44
Zm00001d021448	root hair specific 17	GT106				551.845	316.165	230.78	138.727	53.5936					Zm00001d021448	GRMZM2G168614	1-to-1	0	0	0	0	0
Zm00001d020852	Cellulose synthase-like protein E1	GT2	CslE1a			939.576	815.419	211.038	32.1435	54.4086					Zm00001d020852	GRMZM2G014558	1-to-1	88.75	19.15	0	0	5.95
Zm00001d020643	O-fucosyltransferase family protein	GT106				374.452	425.496	866.849	561.179	478.394					Zm00001d020643	GRMZM2G126290	1-to-1	0	0	0	0	0
Zm00001d020583	Galactosyltransferase family protein	GT31				2.30206	5.09519	27.5784	354.351	1998.18					Zm00001d020583	GRMZM2G072406	1-to-1	0	0	0	0	0
Zm00001d020461	Ankyrin protein kinase-like	Meth_Transf_29				1109.73	1137.15	1504.03	872.145	1263.75					Zm00001d020461	GRMZM2G114706	1-to-1	67.93	76.38	6.93	75.7	128.07
Zm00001d020441	O-fucosyltransferase family protein	GT106				716.623	708.63	685.794	883.667	1096.95					Zm00001d020441	GRMZM2G057037	1-to-1	8.39	13.21	0	8.16	0
Zm00001d020041		Meth_Transf_29				36.7852	27.8546	29.9711	24.3841	28.2992					Zm00001d020041
Zm00001d018524	O-fucosyltransferase family protein	GT106				1472.99	1853	2240.11	1932.1	1131.87					Zm00001d018524	GRMZM2G014793	1-to-1	14.23	39.93	0	20.21	0
Zm00001d018312	Galactosyltransferase family protein	GT31				468.417	615.708	263.788	11.0129	0					Zm00001d018312	GRMZM2G011626	1-to-1	31.02	21.67	0	0	0
Zm00001d017895	Cellulose synthase-like protein E1	GT2	CslE1b			232.703	225.398	251.187	248.019	529.496					Zm00001d017895	GRMZM2G012044	1-to-1
Zm00001d017583	Generic methyltransferase	Meth_Transf_29				325.021	175.771	230.807	112.131	55.1681					Zm00001d017583	GRMZM2G045675	1-to-1
Zm00001d015362	O-fucosyltransferase family protein	GT106				121.541	137.023	253.576	149.687	133.159					Zm00001d015362	GRMZM2G017741	1-to-1	0	0	0	0	0
Zm00001d014036	Probable methyltransferase PMT3	Meth_Transf_29				558.124	1240.19	1442.31	724.337	473.316					Zm00001d014036	GRMZM2G067764	1-to-1	113.26	153.36	6.46	22.63	36.59
Zm00001d012400	Probable methyltransferase PMT10	Meth_Transf_29				453.199	525.21	587.475	351.951	199.092					Zm00001d012400	GRMZM2G092120	1-to-1	10.81	15.12	0	0	0
Zm00001d012399	AT5G64030 (E=3e-063) | dehydration-responsive protein-related	Meth_Transf_29				49.6209	63.0886	136.689	92.0533	56.5705					Zm00001d012399
Zm00001d012362	O-fucosyltransferase family protein	GT106				1.38124	5.68985	49.7633	37.9717	47.6053					Zm00001d012362	GRMZM5G857641	1-to-1
Zm00001d012211	Probable methyltransferase PMT25	Meth_Transf_29				2438.45	4114.98	6249.01	2114.01	3401.61					Zm00001d012211	partial;GRMZM2G049269	1-to-1	924.67	1837.97	489.26	1127.71	657.08
Zm00001d010599	Probable methyltransferase PMT23	Meth_Transf_29				68.0455	125.136	258.957	598.993	624.439					Zm00001d010599
Zm00001d010526	O-fucosyltransferase family protein	GT106				125.43	58.6218	37.1626	37.0121	42.1711					Zm00001d010526	GRMZM2G382792	1-to-1	0	0	0	0	0
Zm00001d009997	Probable beta-13-galactosyltransferase 12	GT31				452.289	647.251	700.144	517.215	423.895					Zm00001d009997	GRMZM2G022768	1-to-1
Zm00001d009859	Ankyrin like protein	Meth_Transf_29				799.713	857.966	923.762	376.341	263.786					Zm00001d009859	GRMZM2G015126	1-to-1	0	7.89	0	0	5.99
Zm00001d007592	Methyltransferase	Meth_Transf_29				1.38124	9.56867	40.7665	42.8053	10.2588					Zm00001d007592	GRMZM2G078548	1-to-1	0	0	0	0	0
Zm00001d006931	calcium ion binding	GT106				152.921	153.058	194.216	210.328	118.11					Zm00001d006931	GRMZM2G075619	1-to-1	0	0	0	0	0
Zm00001d006690		Meth_Transf_29				7.99736	17.9751	30.5707	60.1732	63.6814					Zm00001d006690	GRMZM2G358139	1-to-1
Zm00001d006640	O-fucosyltransferase family protein	GT106				152.9	349.947	908.185	768.5	807.09					Zm00001d006640	GRMZM2G030713	1-to-1	0	0	1.57	31.98	9.32
Zm00001d005790	Galactosyltransferase family protein	GT31				5.67401	11.2108	322.512	1713.25	1753.19					Zm00001d005790	GRMZM2G057779	1-to-1	0	11.68	149.18	0	8.35
Zm00001d005169	Protein with potential galactosyl transferase activity	GT34				32.0746	24.0299	22.7768	60.9924	67.1991					Zm00001d005169	GRMZM2G107956	1-to-1
Zm00001d004775	O-fucosyltransferase family protein	GT106				50.3714	52.2224	44.9531	48.7915	35.7243					Zm00001d004775	GRMZM2G473925	1-to-1	0	0	0	0	0
Zm00001d002943	Probable methyltransferase PMT25	Meth_Transf_29				2014.14	3167.77	10532.3	15517.1	5341.96					Zm00001d002943	AC199765.4_FG008,GRMZM2G002642	1-to-many	4.68	106.31	133.18	49.53	119.56
Zm00001d002742	Growth regulator like protein	GT106				212.081	331.566	283.511	211.897	227.288					Zm00001d002742	GRMZM2G101181	1-to-1	0	0	0	0	0
Zm00001d002668	root hair specific 17	GT106				253.212	791.965	2125.67	2193.54	1439.98					Zm00001d002668	GRMZM2G142664	1-to-1	0	26.82	43.34	14.5	0
Zm00001d002631	Probable methyltransferase PMT13	Meth_Transf_29				355.57	807.04	739.136	175.803	169.493					Zm00001d002631	GRMZM2G076841	1-to-1	29.03	54.68	13.9	35.54	9
Zm00001d002625	Probable methyltransferase PMT15	Meth_Transf_29				118.84	107.08	315.931	340.137	332.601					Zm00001d002625	GRMZM2G128179	1-to-1	7.87	37.98	35.37	34.61	16.73
Zm00001d043041		GT34	XXT	XyG	Side chain
Zm00001d047648		GT34	XXT	XyG	Side chain
Zm00001d051681		GT34	XXT	XyG	Side chain
Zm00001d002997		GT37	FUT	XyG	Side chain
Zm00001d018700		GT37	FUT	XyG	Side chain
Zm00001d018701		GT37	FUT	XyG	Side chain
Zm00001d037172		GT37	FUT	XyG	Side chain
Zm00001d053327		GT37	FUT	XyG	Side chain
Zm00001d027287		GT47	MUR/XLT	XyG	Side chain
Zm00001d033142		GT47	MUR/XLT	XyG	Side chain
Zm00001d052301		GT47	MUR/XLT	XyG	Side chain
Zm00001d017202		GT47	XGD	XGA	Side chain
Zm00001d044094		GT47	XGD	XGA	Side chain
Zm00001d032173		GT47	ARAD	RGI	Side chain
Zm00001d011838		GT61	MUCI	GAX	Side chain
Zm00001d042817		GT8	GUX	GAX	Side chain
Zm00001d029235		GT8	GATL	GAX	Backbone primer sequence
Zm00001d036900		GT2	CesAL2	PW cellulose
Zm00001d003676		GT2	CslH1	MLG
Zm00001d043716		GT2	CslAL8	Mannan
Zm00001d043714		GT2	CslA	Mannan
Zm00001d012234		GT31	GALT/CladeE	AGP
Zm00001d050885		GT31	GALT/CladeB	AGP
Zm00001d032387		GT2	CslD4
Zm00001d046014		GT2	CslD1
Zm00001d022538		GT8	GOLS
Zm00001d028931		GT8	GOLS
Zm00001d047582		GT8	GOLS
Zm00001d004720		Meth_Transf_29
Zm00001d007511		Meth_Transf_29
Zm00001d009757		Meth_Transf_29
Zm00001d010112		GT106
Zm00001d020943		GT106
Zm00001d032201		Meth_Transf_29
Zm00001d036545		Meth_Transf_29
Zm00001d045412		Meth_Transf_29
